# Supplementary material for: Structural basis of bile salt extrusion and small-molecule inhibition in human BSEP
Source: Nat Commun. 2023 Nov 10;14:7296. doi: 10.1038/s41467-023-43109-1 (PMC10638440; doi:10.1038/s41467-023-43109-1)
Supplement: Supplementary file 4 — Source Data [file 41467_2023_43109_MOESM4_ESM.xlsx]

## Sheet: Fig1
Fig 1b		BSEP			BSEPE1244Q
	WT-Basal	WT + 0.5 mM TC	WT + 0.5 mM TC + 1 mM van		EQ-Basal	EQ + 0.5 mM TC
	78.1558	380.494	31.2195		15.9818	32.0649
	82.9091	387.468	32.774		20.7896	50.4935
	138.701	481.169	48.7403		31.5234	17.5325
P-values		<0.0001	0.1704			0.9923
Fig 1c		BSEP					BSEPE1244Q
	WT-Basal	WT + 0.5 mM TC	WT + 0.5 mM TC + 1 mM van	WT + 0.5 mM GBM			EQ-Basal	EQ + 0.5 mM TC
	129.005	886.818	138.521	221.525			6.68024	9.78102
	70.5544	932.819	142.158	189.612			25.1282	9.81839
	100.441	901.769	121.903	202.262			9.41157	20.0824
P-values		<0.0001	0.2491	0.0001				>0.9999
Fig 1d		BSEP				BSEPE1244Q
	WT-ATP	WT + ATP	WT + ATP + 1 mM van		EQ - ATP	EQ + ATP
	2.758	10.7	1.25		3.063	2.295
	2.026	11.67	0.7625		2.923	1.348
	1.273	11.27	-0.2014		3.112	0.5678
P-values		<0.0001	<0.0001			0.0689

## Sheet: Fig2
Fig 2a
	Concentration (µM)	TC			GBM
	0	0	0	0	0	0	0
	25	28.8561	41.6994	45.9806	20.8205	20.1583	24.2922
	50	44.5373	64.5873	60.3647	24.8578	20.997	27.8516
	100	59.7698	71.677	74.5831	21.9809	24.1176	34.444
	250	76.5042	90.079	95.3841	22.9074	29.0228	38.4813
	500	89.2793		107.964	22.9757	35.4299	45.4052
	750	84.2083	104.024	111.767	22.6246	32.4165	42.8599
Fig 2b
		log [GBM]
	0	-7.5	101.968	111.034	113.226
	0.5 µM	-6.3	91.7477	103.051	108.826
	1 µM	-6	100.061	101.481	105.055
	2 µM	-5.7	82.8323	84.666	79.6892
	5 µM	-5.3	57.1189	63.5022	68.1071
	10 µM	-5	59.801	66.844	68.2955
	25 µM	-4.6	49.1828	54.7702	58.8485
	50 µM	-4.3	24.8044	32.0044	31.7349
	100 µM	-4	19.4275	13.2207	15.2898
Fig 2f
	WT-GBM (-)	WT-GBM (+)	Q76A-GBM (-)	Q76A-GBM (+)	L80F-GBM (-)	L80F-GBM (+)	F83A-GBM (-)	F83A-GBM (+)	F776A-GBM (-)	F776A-GBM (+)	N996A-GBM (-)	N996A-GBM (+)	S1022N-GBM (-)	S1022N-GBM (+)
	7.239	26.87	10.45	17.26	13.2	15.16	9.001	17.6	13.03	20.63	15.16	34.87	16.25	33.96
	7.7	27.98	10.19	20.13	13.63	13.53	6.82	12.26	12.48	19.51	15.26	32.68	16.45	32.93
	7.567	26.79	9.964	18.17	13.75	13.46	8.652	17.43	13.67	18.3	15.07	31.17	15.79	33.02
P-values		<0.0001		<0.0001		>0.9999		<0.0001		<0.0001		0.0078		<0.0001

## Sheet: Supplementary Fig. 1
Supplementary Fig. 1b
	ATP concentration (mM)	wtBSEP			BSEPE1244Q
	0	-0.0934131	-0.108999	0.202412	-2.768	2.443	1.062
	0.025	8.83991	6.93564	9.09453	-2.117	2.294	10.83
	0.05	19.5109	16.1391	19.3489	2.209	0.7363	12.53
	0.1	37.458	32.3038	38.0444	-5.479	3.099	10.66
	0.25	71.3305	61.4002	71.5311	-1.889	8.281	8.436
	0.5	90.8439	88.3748	95.0104	0.4965	7.562	8.749
	1	96.3993	96.1678	107.433	3.025	12.57	6.427
	2	96.245		103.652	5.285	6.843	3.75
Supplementary Fig. 1c
	Taurocholic acid concentration (µM)	wtBSEP			BSEPE1244Q
	0	0.902701	-2.08209	1.17939	-4.115	10.79	-3.904
	25	24.0928	22.571	25.5166	1.798	14.42	1.187
	50	37.5584	31.183	39.1839	-0.3995	16.96	5.873
	100	52.1249	48.1706	50.3783	3.71	18.53	3.43
	250	78.3067	74.7328	77.2691	12.63	18.86	4.469
	500	95.7728	94.5623	101.652	14.43	16.12	12.62
	750	93.2365	99.8655	106.898	14.94	16.31	14.98
	1000	92.7177	95.6575	101.825	10.1	18.21	13.17
Supplementary Fig. 1e
	Time (min)	BSEP-BPL (+ATP)			BSEP-BPL (-ATP)
	0	-2.96719	2.72568	7.56461	-3.27771	-0.0690044	3.34671
	1	14.6807	8.1339	14.6807	-0.690044	-1.38871	2.07876
	2	10.5059	25.3074	27.4034	-5.89988	7.01258	-1.1127
	5	40.7557	42.7741		-6.33978	3.41572	2.92406
	10	60.5945	78.113	78.113	-7.25409	0.483031	6.77106
	20	101.368	120.646	126.157	-2.37203	3.83837	-1.46634
	30	155.217	170.122	163.963	-3.66586	2.05288	1.61298
	45	186.174	204.779	220.926	-3.19145	2.47553	0.715921

## Sheet: Supplementary Fig. 2
Supplementary Fig. 2
	Time (min)	BSEP			+0.5 µM GBM			+1 µM GBM			+2 µM GBM			+5 µM GBM			+10 µM GBM			+25 µM GBM			+50 µM GBM			+100 µM GBM
	0	57.5426	79.4058	51.6213	67.3355	61.7179	59.6682	52.0009	65.6654	58.3777	60.9587	59.4405	57.0871	53.4433	61.2624	54.0506	47.8257	48.0534	44.03	45.0928	37.5014	41.6007	34.1612	34.2371	39.3992	39.0956	53.2914	33.3261
	1	55.7966	49.7994	55.7966	60.6551	62.7807	61.3383	56.7076	60.8069	59.896	63.388	65.5136	67.2596	55.5689	56.8594	61.7938	45.9278	49.8753	56.328	47.2184	48.0534	46.3074	36.4386	39.8547	41.0693	34.3889	38.5642	41.7526
	2	61.0347	62.9325	66.045	81.5314	78.1153	72.9531	73.7123	65.6654	76.3692	71.0553	70.9034	71.5108	55.8725	65.134	64.1471	50.7863	68.2465	60.731	50.4826	54.9616	57.1631	34.4648	45.6242	51.6973	41.6007	38.716	39.1715
	5	105.52	122.069	108.025	93.5257	100.813	103.774	123.36	94.7404	95.2718	86.6176	88.5154	88.06	72.1181	79.6335	79.3299	62.1734	65.4377	67.4873	61.1106	68.1706	76.0656	48.2052	57.0112	52.2287	51.2418	48.5089	48.6607
	10	178.701	193.504	197.603	166.099	166.023	176.955	166.403	168.073	176.651	146.286	152.283	138.163	111.897	119.488	128.37	109.62	110.834	117.59	97.0937	101.421	104.078	65.0581	72.2699	67.4114	54.5061	55.8725	60.3514
	20	240.95	250.136	258.334	231.157	249.225	255.753	219.543	241.785	232.372	196.541	209.901	191.91	161.62	171.793	173.387	155.699	163.139	161.089	124.65	133.76	131.634	73.1809	85.4789	84.0365	87.7563	64.6026	65.8172
	30	330.756	350.266	335.691	291.357	326.733	310.032	266.989	307.678	309.424	257.575	247.555	257.348	214.456	218.1	219.922	197.148	208.307	208.687	170.123	173.311	161.241	99.9784	95.5754	102.18	77.9634	75.686	75.8378
	45	397.333	431.721	407.733	365.752	380.176	349.659	324.683	365.752	345.408	266.761	293.862	266.002	238.901	251.73	241.482	222.048	219.846	220.681	203.677	211.268	187.963	105.824	122.601	113.415	74.9269	78.2671	76.7488

## Sheet: Supplementary Fig. 3
	Supplementary Fig. 3a
	Supplementary Fig. 3b
